# Supplementary material for: Hot-Air Spinning Technology Enables the High-Efficiency Production of Nanofiber
Source: Nanomaterials (Basel). 2025 Apr 11;15(8):578. doi: 10.3390/nano15080578 (PMC12029198; doi:10.3390/nano15080578)
Supplement: Supplementary file 1 [file nanomaterials-15-00578-s001.zip]

Archive with 1 entries (1 files):
- nanomaterials-3541451-supplementary.pdf
